# Supplementary material for: ‘Hotspots’ of Antigen Presentation Revealed by Human Leukocyte Antigen Ligandomics for Neoantigen Prioritization
Source: Front Immunol. 2017 Oct 20;8:1367. doi: 10.3389/fimmu.2017.01367 (PMC5654951; doi:10.3389/fimmu.2017.01367)
Supplement: Supplementary file 2 [file Table_2.XLSX]

## Sheet: Feuil1
Supplementary Table 2. PANTHER GO annotation enrichment results for “type I”, “type II” and “type I/II”
	Homo sapiens (REF)	Type I proteins
PANTHER GO-slim cellular Compartment	#	#	Expected	Fold Enrichment	positive or negative	P value
MHC protein complex	18	9	1.81	4.97	p	0.00688
>protein complex	1309	227	131.57	1.73	p	1.73e-13
>macromolecular complex	1634	327	164.24	1.99	p	1.91e-30
ribosome	134	66	13.47	4.9	p	3.54e-23
>ribonucleoprotein complex	372	117	37.39	3.13	p	2.88e-24
lysosom	43	14	4.32	3.24	p	0.0101
>organelle	2765	493	277.92	1.77	p	2.37e-35
cytosol	355	113	35.68	3.17	p	7.96e-24
>cytoplasm	2219	405	223.04	1.82	p	3.88e-30
>intracellular	4239	720	426.08	1.69	p	1.25e-48
>cell part	5300	778	532.73	1.46	p	1.7e-30
nucleolus	138	40	13.87	2.88	p	4.38e-07
>nucleus	1354	218	136.1	1.6	p	7.02e-10
vacuole	92	26	9.25	2.81	p	0.000269
nuclear envelope	80	22	8.04	2.74	p	0.0021
endosome	95	26	9.55	2.72	p	0.000467
actine cytoskeleton	191	45	19.2	2.34	p	1.9e-05
>cytoskeleton	454	88	45.63	1.93	p	6.81e-07
nuclear chromosome	110	24	11.06	2.17	p	0.0292
>chromosome	150	30	15.08	1.99	p	0.0263
Golgi apparatus	148	29	14.88	1.95	p	0.0442
Unclassified	14611	1255	1468.61	0.85	n	0
integral to membrane	1132	64	113.78	0.56	n	0.0853
>membrane	1358	101	136.5	0.74	n	0.0387
	Homo sapiens (REF)	Type II proteins
PANTHER GO-slim cellular Compartment	#	#	Expected	Fold Enrichment	positive or negative	P value
MHC protein complex	18	9	1.22	7.38	p	0.000331
>protein complex	1309	126	88.69	1.42	p	0.00394
>macromolecular complex	1634	207	110.71	1.87	p	3.48e-16
ribosome	134	65	9.08	7.16	p	6.08e-32
>ribonucleoprotein complex	372	80	25.21	3.17	p	6.26e-17
proton-transporting ATP synthase complex	19	7	1.29	5.44	p	0.023
lysosom	43	13	2.91	4.46	p	0.000705
>organelle	2765	304	187.34	1.62	p	6.74e-16
cytosol	355	102	24.05	4.24	p	2.5e-31
>cytoplasm	2219	317	150.35	2.11	p	1.38e-35
>intracellular	4239	465	287.22	1.62	p	9.59e-27
>cell part	5300	528	359.1	1.47	p	1.95e-21
endosome	95	25	6.44	3.88	p	1.22e-06
vacuole	92	24	6.23	3.85	p	2.72e-06
SNARE complex	43	11	2.91	3.78	p	0.0137
vesicle coat	41	10	2.78	3.6	p	0.0373
Golgi apparatus	148	30	10.03	2.99	p	1.41e-05
actine cytoskeleton	191	30	12.94	2.32	p	0.00193
>cytoskeleton	454	55	30.76	1.79	p	0.00255
Unclassified	14611	820	989.97	0.83	n	0
	Homo sapiens (REF)	Type I/II proteins
PANTHER GO-slim cellular Compartment	#	#	Expected	Fold Enrichment	positive or negative	P value
MHC protein complex	18	9	0.71	12.74	p	3.76e-06
>protein complex	1309	89	51.36	1.73	p	2.89e-05
>macromolecular complex	1634	164	64.11	2.56	p	1e-26
ribosome	134	64	5.26	12.17	p	4.38e-45
>ribonucleoprotein complex	372	80	14.6	5.48	p	4.46e-32
lysosom	43	11	1.69	6.52	p	9.86e-05
>organelle	2765	208	108.48	1.92	p	6.42e-19
cytosol	355	78	13.93	5.6	p	7.48e-32
>cytoplasm	2219	194	87.06	2.23	p	7.9e-25
>intracellular	4239	280	166.31	1.68	p	1.08e-18
>cell part	5300	316	207.94	1.52	p	4.94e-15
vesicle coat	41	8	1.61	4.97	p	0.0161
vacuole	92	16	3.61	4.43	p	7.59e-05
Golgi apparatus	148	17	5.81	2.93	p	0.00679
exracellular space	532	46	20.87	2.2	p	5.75e-05
>extracellular region	734	56	28.8	1.94	p	0.000176
Unclassified	14611	455	573.25	0.79	n	0
