# Supplementary material for: ‘Hotspots’ of Antigen Presentation Revealed by Human Leukocyte Antigen Ligandomics for Neoantigen Prioritization
Source: Front Immunol. 2017 Oct 20;8:1367. doi: 10.3389/fimmu.2017.01367 (PMC5654951; doi:10.3389/fimmu.2017.01367)
Supplement: Supplementary file 4 [file Data_Sheet_1.ZIP]

Archive with 4 entries (4 files):
- Legends Supplementary Figures 2,4,5.docx
- Supp Fig 2 .Type I_proteomap.svg
- Supp Fig 4 Type II proteomap.svg
- Supp Fig 5 type I.II_ proteomap.svg
